# Supplementary material for: Design of Flexible Film-Forming Polydopamine/Polypyrrole/Nanodiamond Hierarchical Structure for Broadband Microwave Absorption
Source: Polymers (Basel). 2022 May 15;14(10):2014. doi: 10.3390/polym14102014 (PMC9146107; doi:10.3390/polym14102014)
Supplement: Supplementary file 1 [file polymers-14-02014-s001.zip]

Archive with 1 entries (1 files):
- polymers-1708216-supplementary.pdf
